# Supplementary material for: Identification of Novel Alleles of the Rice Blast-Resistance Gene Pi9 through Sequence-Based Allele Mining
Source: Rice (N Y). 2020 Dec 7;13:80. doi: 10.1186/s12284-020-00442-z (PMC7721961; doi:10.1186/s12284-020-00442-z)
Supplement: Supplementary file 1 — Additional file 1: Supplementary Table 1. Primers for sequence analysis of Pi9, Pi2, Pigm and Pizt allele genes in rice.Among them, the alleles of Pi2, Pigm and Piz-t share a set of primers for amplification and sequencing; the alleles of Pi9 use a unique set of primers for amplification and sequencing. The primers used for PCR amplification and sequencing were clearly labelled and listed in the table [file 12284_2020_442_MOESM1_ESM.xlsx]

## Sheet: Sheet1
	Name	Location of Chr6	Primer sequences	Gene	For ampligication or sequence
	Pi9Q1-F	-	GAGTTCATTGTGCGGTCTAACCA	Pi9	Amplification
	Pi9Q1-R	-	TATTAGCCGATTGGTTTCTATTGGA	Pi9	Amplification
	Pi9Q1c1-F	-	ATACACCCGACATGTGACGA	Pi9	Sequence
	Pi9Q1c2-F	-	TTGTTACTAGAATCGCTCCA	Pi9	Sequence
	Pi9Q1c3-F	-	TCCTTGTGCGGTCGTGAGCT	Pi9	Sequence
	Pi9Q1c4-F	-	CACGAAACATCCACCATCCA	Pi9	Sequence
	Pi9Q2-F	10380602	GGCTTGTGAAGCATAGATTCACCG	Pi9	Amplification
	Pi9Q2-R	10384734	ACACTGTGAAAGCCGGTTGGTAAG	Pi9	Amplification
	Pi9Q2c1-R	10383093	TGGTGTTGTTCAAGGCTGCATT	Pi9	Sequence
	Pi9Q2c2-F	-	TCCTTGTGCGGTCGTGAGCT	Pi9	Sequence
	Pi9Q2c3-F	-	CACGAAACATCCACCATCCA	Pi9	Sequence
	Pi9Q2c4-F	-	CTGATAACTTGGCAGCTCCT	Pi9	Sequence
	Pi9Q2c5-F	-	TGCTTAGTTCCAGTGCAGGT	Pi9	Sequence
	Pi9Q2c6-F	-	CAATCTAGTAGGTCGGACCT	Pi9	Sequence
	Pi9Q2c7-F	-	TATTTGTACCCATGGGTAGA	Pi9	Sequence
	Pi9Q2c8-F	-	ACCTACTGCATCGTCGAGCA	Pi9	Sequence
	Pi9Q2c9-F	10384217	AACATCTCTTCACATGGAGGCTGC	Pi9	Sequence
	Pi9Q3-F	10385459	CTTACAAGTTAAGCAACAAAGCCCA	Pi9	Amplification
	Pi9Q3-R	-	CTGCCCTATCTGTTCGCTGA	Pi9	Amplification
	Pi9Q3c1-R	-	TGATCAAGGGCTTGTTTGGT	Pi9	Sequence
	Pi9Q3c2-F	-	ACGTGACCTGTCGTATGACA	Pi9	Sequence
	Pi9Q3c3-F	-	CAAGAATTGCAAGGGAAGGT	Pi9	Sequence
	Pi9Q3c4-F	-	CCACCTACCATCCCATCTGA	Pi9	Sequence
	Pi9Q3c5-F	-	TATTGCATTGTTGTGCCACT	Pi9	Sequence
	Pi9Q3c6-F	-	CCTCCAATCTCTCTATGTGA	Pi9	Sequence
	Pi2Q1-F	-	CCTATGCCCGAGCACTAGGA	Pi2, Pigm, Pizt	Amplification
	Pi2Q1-R	-	CTCTTGTACCTAGGTACAACGAGGT	Pi2, Pigm, Pizt	Amplification
	Pi2Q1c2-F	-	CCAGTTCACTGATTGATCACT	Pi2, Pigm, Pizt	Sequence
	Pi2Q1c3-F	-	TCTTCTATGCAGTCGTGAGA	Pi2, Pigm, Pizt	Sequence
	Pi2Q1c4-F	-	CACATCATTTACGAGGTGCT	Pi2, Pigm, Pizt	Sequence
	Pi2Q1c5-F	-	CTTTAGCATTCCACTAAGCCA	Pi2, Pigm, Pizt	Sequence
	Pi2Q1c6-F	-	TTCCGTGCCACTCCGTCTCT	Pi2, Pigm, Pizt	Sequence
	Pi2Q2-F	-	CTCAACCAGGATACGTACACTTCCT	Pi2, Pigm, Pizt	Amplification
	Pi2Q2-R	-	ACAACCTGGTGTGTTAGCCACA	Pi2, Pigm, Pizt	Amplification
	Pi2Q2c1-R	-	CTGGATGGTGCGCTCATGGT	Pi2, Pigm, Pizt	Sequence
	Pi2Q2c2-F	-	CTTGATTTCACTCGGTACCA	Pi2, Pigm, Pizt	Sequence
	Pi2Q2c3-F	-	AATGTGGATGAAGCTGAGCT	Pi2, Pigm, Pizt	Sequence
	Pi2Q2c4-F	-	AACGATGCCATAACATTGCT	Pi2, Pigm, Pizt	Sequence
	Pi2Q2c5-F	-	ATCATCCGTGATATCACAGT	Pi2, Pigm, Pizt	Sequence
	Pi2Q2c6-F	10388408/10408883	CTGCCTAAAGTATTCACACCT	Pi2, Pigm, Pizt	Sequence
