# Supplementary material for: Identification of Novel Alleles of the Rice Blast-Resistance Gene Pi9 through Sequence-Based Allele Mining
Source: Rice (N Y). 2020 Dec 7;13:80. doi: 10.1186/s12284-020-00442-z (PMC7721961; doi:10.1186/s12284-020-00442-z)
Supplement: Supplementary file 2 — Additional file 2: Supplementary Table 2. The SSR primers used in molecular-marker assisted backcrossing (MAB). FAM and HEX are different fluorescent label. [file 12284_2020_442_MOESM2_ESM.xls]

## Sheet: Sheet2
	Primer	Chr.	location	Primer sequence
	Pi9M01-F-HEX	6	10277937	GCTGGTCAATTCCGTGTATC
	Pi9M01-R	6	10278176	CTACTTGGATCACTGAAGATAC
	Pi9M02-F-FAM	6	10365708	CGGTAAGAGTAACACCAAGC
	Pi9M02-R	6	10365943	GACGTGCGAGTTGTGACAGCT
	Pi9M03-F-FAM	6	10381718	ATCCAAACCCGTTGTTGCAC
	Pi9M03-R	6	10382002	CGGCAATTGCCACGATGATA
	Pi9M04-F-FAM	6	10431645	CAATCTTGGCTATTTCTGG
	Pi9M04-R	6	10431823	ATGTGACCACCAGAGCATTCGCAAA
	Pi9M05-F-HEX	6	10433274	GAGCGGATTGTTGTGACAGA
	Pi9M05-R	6	10433591	AGGCTTTGCAGGTTCGTCCA
	Pi9M06-F-FAM	6	10457304	CCACCCAATGGCTTCTAC
	Pi9M06-R	6	10457775	TTATGAATCAAGCGGAGA
	Pi9M07-F-FAM	6	10563453	CTGCATTAGTCACCGGATCG
	Pi9M07-R	6	10563587	AGGTCTGCTGGCACCACTTC
	Pi9M08-F-FAM	6	11045663	CTAGTTTATGCCCTCGTTTCTTGC
	Pi9M08-R	6	11045854	ATGGAAGTGGTCGTTGAACTCG
