# Supplementary material for: Identification of Novel Alleles of the Rice Blast-Resistance Gene Pi9 through Sequence-Based Allele Mining
Source: Rice (N Y). 2020 Dec 7;13:80. doi: 10.1186/s12284-020-00442-z (PMC7721961; doi:10.1186/s12284-020-00442-z)
Supplement: Supplementary file 3 — Additional file 3: Supplementary Table 3. List of 107 rice varieties used for allele mining. Approximately 1883 varieties were grown at trial nurseries of Enshi and Yichang, Hubei Province. We identified 361 varieties from nurseries at Enshi or Yichang that displayed HR or R resistance phenotypes. A PCR-based screen for the presence of Pi2, Pi9, Pigm, or Piz-t identified 107 varieties as candidates for allele mining. The sequencing results of all 107 materials are shown in this table [file 12284_2020_442_MOESM3_ESM.xlsx]

## Sheet: Sheet5
No.	Varieties	Pi9 allele	Pi2 allele	Pizt allele	Pigm allele
WK0001	75-1-127	Pi9
WK0002	Z3	Pi9
WK0003	Heo Trang	Pi9-Type1
WK0004	IR64	Pi9-Type2
WK0005	LEBONNET	Pi9-Type2
WK0006	Red Khosha Cerma	Pi9-Type3
WK0007	Buphopa	Pi9-Type3
WK0008	Xiangnuo	Pi9-Type3
WK0009	CGN	Pi9-Type3
WK0010	Bintapan	Pi9-Type3
WK0011	AMOL3	Pi9-Type3
WK0012	A Kuk Do	Pi9-Type3
WK0013	SG9	Pi9-Type3
WK0014	HC1H	Pi9-Type3
WK0015	ZF6H	Pi9-Type3
WK0016	Juanhua	Pi9-Type3
WK0017	RY1H	Pi9-Type3
WK0018	ZZG	Pi9-Type3
WK0019	GM4H	Pi9-Type4			Pigm
WK0020	PⅡB	Pi9-Type4			Pigm
WK0021	QYX	Pi9-Type4			Pigm
WK0022	CR185	Pi9-Type4			Pigm
WK0023	Q260	Pi9-Type4			Pigm
WK0024	Q262	Pi9-Type4			Pigm
WK0025	Q263	Pi9-Type4			Pigm
WK0026	Q264	Pi9-Type4			Pigm
WK0027	Q265	Pi9-Type4			Pigm
WK0028	HN2090	Pi9-Type4			Pigm
WK0029	WD1207	Pi9-Type4			Pigm
WK0030	C101A51	Pi9-Type5	Pi2
WK0031	BMD	Pi9-Type5	Pi2
WK0032	Huazhan	Pi9-Type5	Pi2
WK0033	HLZ	Pi9-Type5	Pi2
WK0034	Meixiangzhan	Pi9-Type5	Pi2
WK0035	X614	Pi9-Type5	Pi2
WK0036	ZJZ10H	Pi9-Type5	Pi2
WK0037	Huazhan	Pi9-Type5	Pi2
WK0038	IR 6	Pi9-Type5	Pi2
WK0039	CT 18664-9-18-1-3-2	Pi9-Type5	Pi2
WK0040	CT 18232-5-9-1-2-6-3	Pi9-Type5	Pi2
WK0041	CT 18233-15-6-6-4-8-1	Pi9-Type5	Pi2
WK0042	CT 18617-6-2-2-3-1	Pi9-Type5	Pi2
WK0043	CT 18620-6-5-5-2-2	Pi9-Type5	Pi2
WK0044	BASMATI 385	Pi9-Type5	Pi2
WK0045	YNSM	Pi9-Type5	Pi2
WK0046	R21	Pi9-Type5	Pi2
WK0047	Q110	Pi9-Type5	Pi2
WK0048	Q149	Pi9-Type5	Pi2
WK0049	Q160	Pi9-Type5	Pi2
WK0050	Q176	Pi9-Type5	Pi2
WK0051	Q179	Pi9-Type5	Pi2
WK0052	Q190	Pi9-Type5	Pi2
WK0053	Q222	Pi9-Type5	Pi2
WK0054	Q224	Pi9-Type5	Pi2
WK0055	Q253	Pi9-Type5	Pi2
WK0056	Q259	Pi9-Type5	Pi2
WK0057	Q65	Pi9-Type5	Pi2
WK0058	CH101	Pi9-Type5	Pi2
WK0059	BL6	Pi9-Type5	Pi2
WK0060	9805	Pi9-Type5		Piz-t
WK0061	CH448	Pi9-Type5		Piz-t
WK0062	Xiushui09	Pi9-Type5		Piz-t
WK0063	Youtai	Pi9-Type5		Piz-t
WK0064	XS209	Pi9-Type5		Piz-t
WK0065	HBK	Pi9-Type5		Piz-t
WK0066	ASD 18	Pi9-Type5		Piz-t
WK0067	LG21	Pi9-Type5		Piz-t
WK0068	ZH233	Pi9-Type5
WK0069	J65X	Pi9-Type5
WK0070	JH1H	Pi9-Type5
WK0071	LG-94	Pi9-Type5
WK0072	C5560	Pi9-Type5
WK0073	Khao Phoi	Pi9-Type5
WK0074	Khao Luang	Pi9-Type5
WK0075	IR 4482-5-3-9-5	Pi9-Type5
WK0076	EMBRAPA 1200	Pi9-Type5
WK0077	MOROBEREKAN	Pi9-Type5
WK0078	LEAH	Pi9-Type5
WK0079	PECOS	Pi9-Type5
WK0080	PSBRC82	Pi9-Type5
WK0081	S8S-2	Pi9-Type5
WK0082	GD-1S	Pi9-Type5
WK0083	CT 18599-8-1-1-1-2	Pi9-Type5
WK0084	YUANJING7	Pi9-Type5
WK0085	Q92	Pi9-Type5
WK0086	YD4038	Pi9-Type6
WK0087	KAUKKYI ANI	Pi9-Type7
WK0088	Huaidao5H	Pi9-Type7
WK0089	DY1H	Pi9-Type8		Piz-t
WK0090	FJ2	Pi9-Type8		Piz-t
WK0091	Hang1	Pi9-Type8		Piz-t
WK0092	Hang2	Pi9-Type8		Piz-t
WK0093	Sanjiang	Pi9-Type8		Piz-t
WK0094	LG31	Pi9-Type8		Piz-t
WK0095	THAVALU	Pi9-Type9
WK0096	ZWH210	Pi9-Type10
WK0097	Chin Chin	Pi9-Type10
WK0098	VARY LAVA 1310	Pi9-Type10
WK0099	VARY LAVA 1312	Pi9-Type10
WK0100	CT 18667-6-6-1-5-1	Pi9-Type10
WK0101	YEN-FENG-CHU	Pi9-Type10
WK0102	R03138	Pi9-Type11
WK0103	YX69	Pi9-Type11
WK0104	Q261	Pi9-Type11
WK0105	JP-5	Pi9-Type12
WK0106	ZD5H	Pi9-Type13
WK0107	Shizu	Pi9-Type13
WK0108	C815S	mixture
