# Supplementary material for: Identification of Novel Alleles of the Rice Blast-Resistance Gene Pi9 through Sequence-Based Allele Mining
Source: Rice (N Y). 2020 Dec 7;13:80. doi: 10.1186/s12284-020-00442-z (PMC7721961; doi:10.1186/s12284-020-00442-z)
Supplement: Supplementary file 6 — Additional file 6: Supplementary Table 6. Primers for sequence analysis of AvrPi9 and AvrPiz-t genes in M. oryzae.The AvrPi9 and AvrPiz-t genes each use a unique set of primers for amplification and sequencing. The primers used for PCR amplification and sequencing were labelled and listed in the table. [file 12284_2020_442_MOESM6_ESM.xls]

## Sheet: Sheet2
	Primer	gene	location	Primer sequence
	MoPiztP1-F	AvrPiz-t	promter	GATGAACCTTGGCTGGTAGT
	MoPiztP1-R	AvrPiz-t	promter	CGAATGGAAACAAATGCTACC
	MoPiztP2-F	AvrPiz-t	promter	CTTCTCCACCATCCAGCCA
	MoPiztP2-R	AvrPiz-t	promter	GTGAAGAGGCACACGGTGAT
	MoPiztC-F	AvrPiz-t	cds	AAATCCAAGCCCCATCGCAA
	MoPiztC-R	AvrPiz-t	cds	CAGCTGTCTGAGCCTGAGGGTCATTCC
	MoPi9P1-F	AvrPi9	promter	GGCGAGATTGTCAGAGAAGT
	MoPi9P1-R	AvrPi9	promter	GTCATGCGGTTATTAGGATCG
	MoPi9P2-F	AvrPi9	promter	ACTCCCCACAACTCGAAGCT
	MoPi9P2-R	AvrPi9	promter	CAACGAACCAATCGGCCAGA
	MoPi9P3-F	AvrPi9	promter	GACGGTCTGGCCGATTGGTT
	MoPi9P3-R	AvrPi9	promter	GACGGAGACGCCAAGGAACA
	MoPi9C-F	AvrPi9	cds	CTTCCAGCCCAACATGCAGT
	MoPi9C-R	AvrPi9	cds	CTTTTCCTCTACCAGTGCGT
