# Supplementary material for: Identification of Novel Alleles of the Rice Blast-Resistance Gene Pi9 through Sequence-Based Allele Mining
Source: Rice (N Y). 2020 Dec 7;13:80. doi: 10.1186/s12284-020-00442-z (PMC7721961; doi:10.1186/s12284-020-00442-z)
Supplement: Supplementary file 7 — Additional file 7: Supplementary Table 7. List the presence of AvrPi9 and AvrPiz-t genes in 34 M. oryzae.+, the gene is present in the M. oryzae; −, the gene does not exist in the M. oryzae. [file 12284_2020_442_MOESM7_ESM.xls]

## Sheet: Sheet1
	AvrpPi9-P	AvrpPi9-cds	AvrpPizt-P	AvrpPizt-cds
HB-1	1	1	0	1
HB-2	1	1	1	1
HB-3	1	1	0	1
HB-4	1	1	1	1
HB-5	1	1	1	1
HB-6	1	1	1	1
HB-7	1	1	1	1
HB-8	1	1	0	1
HB-9	1	1	0	1
HB-10	1	1	1	1
HB-11	1	1	1	1
HB-12	1	1	1	1
HB-13	1	1	1	1
HB-14	1	1	1	1
HB-15	1	1	1	1
HB-16	1	1	1	1
GD-1	1	1	0	1
GD-2	1	1	1	1
GD-3	1	1	0	1
GD-4	1	1	1	1
GD-5	1	1	0	1
JS-1	1	1	1	1
ND-1	1	1	1	1
ND-2	1	1	1	1
HN-1	1	1	2	1
HN-2	1	1	2	1
JX-1	1	1	0	0
SC-1	1	1	0	1
HLJ-1	1	1	1	1
FJ-1	1	1	2	1
FJ-2	1	1	2	1
FJ-3	1	1	0	0
FJ-4	1	1	0	1
FJ-5	1	1	2	1

## Sheet: Sheet2
M. oryzae	AvrPi9	AvrPizt
HB-1	+	-
HB-2	+	+
HB-3	+	-
HB-4	+	+
HB-5	+	+
HB-6	+	+
HB-7	+	+
HB-8	+	-
HB-9	+	-
HB-10	+	+
HB-11	+	+
HB-12	+	+
HB-13	+	+
HB-14	+	+
HB-15	+	+
HB-16	+	+
GD-1	+	-
GD-2	+	+
GD-3	+	-
GD-4	+	+
GD-5	+	-
JS-1	+	+
ND-1	+	+
ND-2	+	+
HN-1	+	-
HN-2	+	-
JX-1	+	-
SC-1	+	-
HLJ-1	+	+
FJ-1	+	-
FJ-2	+	-
FJ-3	+	-
FJ-4	+	-
FJ-5	+	-
